# Supplementary material for: Effect of vascular endothelial growth factor 165 on dopamine level in the retinas of guinea pigs with form-deprivation myopia
Source: PeerJ. 2023 Oct 13;11:e16255. doi: 10.7717/peerj.16255 (PMC10578302; doi:10.7717/peerj.16255)
Supplement: Supplemental Information 1 — The refraction, axial length, level of DA and DOPAC in the retina, expression of TH-positive cells and proteins, expression of CD31 protein, changes in nuclei of vascular endothelial cells in the retina, and statistical analysis were performed to compare the effect of VEGF165 on FDM guinea pig eyes. [file peerj-11-16255-s001.zip]

Archive with 19 entries (18 files):
- raw data/
- raw data/AL.xls
- raw data/CD31 Grayscale value Statistical analysis.spv
- raw data/CD31 Grayscale value.xlsx
- raw data/DA Statistical analysis.spv
- raw data/DA metabolic rate Statistical analysis.spv
- raw data/DOPAC Statistical analysis.spv
- raw data/HPLC data.xls
- raw data/Number of nuclei of vascular endothelial cells.xls
- raw data/Refraction.xls
- raw data/Statistical analysis of TH-positive cell number.spv
- raw data/Statistical analysis of nuclei of vascular endothelial cells.spv
- raw data/TH Grayscale value Statistical analysis.spv
- raw data/TH Grayscale value.xlsx
- raw data/TH+cell.xls
- raw data/after ALStatistical analysis.spv
- raw data/after refraction Statistical analysis.spv
- raw data/before AL Statistical analysis.spv
- raw data/before refraction Statistical analysis.spv
