# Supplementary material for: Effect of vascular endothelial growth factor 165 on dopamine level in the retinas of guinea pigs with form-deprivation myopia
Source: PeerJ. 2023 Oct 13;11:e16255. doi: 10.7717/peerj.16255 (PMC10578302; doi:10.7717/peerj.16255)
Supplement: Supplemental Information 1 — The refraction, axial length, level of DA and DOPAC in the retina, expression of TH-positive cells and proteins, expression of CD31 protein, changes in nuclei of vascular endothelial cells in the retina, and statistical analysis were performed to compare the effect of VEGF165 on FDM guinea pig eyes. [file peerj-11-16255-s001.zip › raw data/CD31 Grayscale value.xlsx]

## Sheet: Sheet1
				B	F	F+P	10	5	1
			G1	26251.1	25023.5	27715	27357.6	28583.1	24616.3
			G2	25560.5	26046.6	26342	25976.4	28081	28915.6
			G3	28696	30843.2	28935.3	29245	26910.9	26601.7
			C1	9415.42	10338.3	8863.3	26265	22094.2	15630.5
			C2	7666.39	8730.6	8710.7	24010.4	22470.4	15490
			C3	8958.25	9303.07	11012.7	26347.2	20093.2	14640.4
			C1/G1	0.358668	0.413144	0.319802	0.960062	0.772983	0.634964
			C2/G2	0.299931	0.335192	0.330677	0.924313	0.800197	0.535698
			C3/G3	0.312178	0.301625	0.380598	0.900914	0.746657	0.550356
