# Supplementary material for: Effect of vascular endothelial growth factor 165 on dopamine level in the retinas of guinea pigs with form-deprivation myopia
Source: PeerJ. 2023 Oct 13;11:e16255. doi: 10.7717/peerj.16255 (PMC10578302; doi:10.7717/peerj.16255)
Supplement: Supplemental Information 1 — The refraction, axial length, level of DA and DOPAC in the retina, expression of TH-positive cells and proteins, expression of CD31 protein, changes in nuclei of vascular endothelial cells in the retina, and statistical analysis were performed to compare the effect of VEGF165 on FDM guinea pig eyes. [file peerj-11-16255-s001.zip › raw data/HPLC data.xls]

## Sheet: Sheet1
			Blank group	FDM group	PBS group	10ng group	5ng group	1ng group
		DA	100.32	61.93	67.71	69.64	85.38	99.97
			91.83	52.91	55.3	75.82	84	96.77
			97.66	63.89	61.93	73.82	78.96	95.08
			102.08	65.26	64.74	68.72	83.34	92.61
			100.32	66.47	66.16	77.57	81.38	90.82
			95.66	67.71	66.55	72.87	82.56	91.48
		DOPAC	73.4752	45.7687	50.5395	52.5263	59.5231	74.7899
			66.283	40.3704	40.9497	54.7207	60.8154	69.6576
			72.0661	47.1802	45.1687	54.2386	58.225	69.4215
			74.41	46.7815	46.4475	50.5818	60.9302	67.6979
			75.4752	48.8043	48.2348	56.8753	58.355	66.8072
			68.8969	49.5395	48.9696	54.3118	59.9974	68.0016
		DOPAC/DA	0.732394	0.739064	0.746444	0.754299	0.697147	0.748102
			0.72182	0.763002	0.7405	0.721718	0.723993	0.719826
			0.737928	0.73846	0.72935	0.734741	0.737399	0.730138
			0.728938	0.716849	0.717446	0.736057	0.731103	0.731
			0.752344	0.734231	0.729062	0.733212	0.717068	0.7356
			0.720227	0.731642	0.735832	0.745324	0.726712	0.743349
