# Supplementary material for: Effect of vascular endothelial growth factor 165 on dopamine level in the retinas of guinea pigs with form-deprivation myopia
Source: PeerJ. 2023 Oct 13;11:e16255. doi: 10.7717/peerj.16255 (PMC10578302; doi:10.7717/peerj.16255)
Supplement: Supplemental Information 1 — The refraction, axial length, level of DA and DOPAC in the retina, expression of TH-positive cells and proteins, expression of CD31 protein, changes in nuclei of vascular endothelial cells in the retina, and statistical analysis were performed to compare the effect of VEGF165 on FDM guinea pig eyes. [file peerj-11-16255-s001.zip › raw data/TH Grayscale value.xlsx]

## Sheet: Sheet1
	TH		B	FDM	PBS	10NG	5NG	1NG
		TH1	27121.1	10940.9	9207.49	14115.8	19610.5	25892.8
		TH2	27613.9	7754.28	8047.76	15449.9	20920.7	24930.5
		TH3	24320.8	4818.91	2064.03	11913.3	15711	23044.2
	GAPDH	GAPDH1	24193.8	29412.4	27886	28199.1	29790.9	25375.8
		GAPDH2	26008.4	29829.6	28136.2	27793.9	28109.8	26861.1
		GAPDH3	23739.6	28059.2	26651	24865.8	25805.5	25417.9
	TH/GAPDH	T1/G1	1.121	0.371984	0.330183	0.500576	0.658271	1.02037
		T2/G2	1.06173	0.259953	0.286029	0.555874	0.744252	0.928126
		T3/G3	1.02448	0.171741	0.0774468	0.479104	0.608823	0.906613
