# Supplementary material for: Effect of vascular endothelial growth factor 165 on dopamine level in the retinas of guinea pigs with form-deprivation myopia
Source: PeerJ. 2023 Oct 13;11:e16255. doi: 10.7717/peerj.16255 (PMC10578302; doi:10.7717/peerj.16255)
Supplement: Supplemental Information 1 — The refraction, axial length, level of DA and DOPAC in the retina, expression of TH-positive cells and proteins, expression of CD31 protein, changes in nuclei of vascular endothelial cells in the retina, and statistical analysis were performed to compare the effect of VEGF165 on FDM guinea pig eyes. [file peerj-11-16255-s001.zip › raw data/TH+cell.xls]

## Sheet: Sheet1
			Blank	FDM	PBS	10ng	5ng	1ng
		1	32	4	5	14	18	34
		2	33	6	7	16	26	30
		3	35	8	9	17	25	34
		4	35	9	8	17	19	32
		5	36	10	11	19	20	38
		6	43	12	12	22	27	30
